# Supplementary material for: Bone Formation in Zebrafish: The Significance of DAF-FM DA Staining for Nitric Oxide Detection
Source: Biomolecules. 2023 Dec 12;13(12):1780. doi: 10.3390/biom13121780 (PMC10742054; doi:10.3390/biom13121780)
Supplement: Supplementary file 1 [file biomolecules-13-01780-s001.zip]

Archive with 1 entries (1 files):
- biomolecules-2709776-supplementary.pdf
